# Supplementary material for: The Prebiotic Kitchen: A Guide to Composing Prebiotic Soup Recipes to Test Origins of Life Hypotheses
Source: Life (Basel). 2021 Nov 11;11(11):1221. doi: 10.3390/life11111221 (PMC8618940; doi:10.3390/life11111221)
Supplement: Supplementary file 1 [file life-11-01221-s001.zip]

Archive with 3 entries (3 files):
- life-1369279-Supplementary.pdf
- TableS1.xlsx
- TableS2.xlsx
